# Supplementary material for: Machine Learning-Based Prediction of Glioma IDH Gene Mutation Status Using Physio-Metabolic MRI of Oxygen Metabolism and Neovascularization (A Bicenter Study)
Source: Cancers (Basel). 2024 Mar 8;16(6):1102. doi: 10.3390/cancers16061102 (PMC10969299; doi:10.3390/cancers16061102)
Supplement: Supplementary file 1 [file cancers-16-01102-s001.zip]

Archive with 1 entries (1 files):
- cancers-2872101-supplementary.pdf
